# Supplementary material for: Mapping of genetic loci that modulate differential colonization by Escherichia coli O157:H7 TUV86-2 in advanced recombinant inbred BXD mice
Source: BMC Genomics. 2015 Nov 16;16:947. doi: 10.1186/s12864-015-2127-7 (PMC4647490; doi:10.1186/s12864-015-2127-7)
Supplement: Additional file 2: Table S1. — Analysis of variance for mean colonization day 1. (XLSX 40 kb) [file 12864_2015_2127_MOESM2_ESM.xlsx]

## Sheet: Sheet1
	Supplemental Table 1. Analysis of variance for mean colonization day 1
	Source	df†	Sums of Squares	Mean Square	F-ratio	P value
	Inoculum*	11	11.3	1.03	2.26	0.02
	Mouse Age	16	6.67	0.42	0.92	0.55
	Mouse Source	1	0.18	0.18	0.39	0.53
	Experiment Season	1	0.95	0.95	2.09	0.15
	Strain***	25	35.9	1.44	3.15	≤ 0.0001
	Error	127	57.85	0.46
	Total	181	235.9
	†degrees of freedom
	*statistical significance based on P value ≤ 0.05,
	***statistical significance based on P value ≤ 0.0001
